# Supplementary material for: 16S rRNA Sequencing Analysis of the Gut Microbiota in Broiler Chickens Prophylactically Administered with Antimicrobial Agents
Source: Antibiotics (Basel). 2021 Feb 2;10(2):146. doi: 10.3390/antibiotics10020146 (PMC7912790; doi:10.3390/antibiotics10020146)
Supplement: Supplementary file 1 [file antibiotics-10-00146-s001.zip]

Archive with 1 entries (1 files):
- antibiotics-1074854-supplementary.xlsx
