# Supplementary material for: 16S rRNA Sequencing Analysis of the Gut Microbiota in Broiler Chickens Prophylactically Administered with Antimicrobial Agents
Source: Antibiotics (Basel). 2021 Feb 2;10(2):146. doi: 10.3390/antibiotics10020146 (PMC7912790; doi:10.3390/antibiotics10020146)
Supplement: Supplementary file 1 [file antibiotics-10-00146-s001.zip › antibiotics-1074854-supplementary.xlsx]

## Sheet: Two-way ANOVA caecum phyla
Table Analyzed	stat caecum phila val assoluto
Two-way RM ANOVA	Matching: Across row
Alpha	0.05
Source of Variation	% of total variation	P value	P value summary	Significant?
Interaction	1.731	0.9187	ns	No
Treatment	1.181	0.609	ns	No
Philum	71.51	< 0,0001	****	Yes
Subjects (matching)	9.109	0.0006	***	Yes
ANOVA table	SS	DF	MS	F (DFn, DFd)	P value
Interaction	65400000	24	2725000	F (24, 140) = 0,6132	P = 0,9187
Treatment	44600000	6	7433000	F (6, 35) = 0,7561	P = 0,6090
Philum	2701000000	4	675300000	F (4, 140) = 152,0	P < 0,0001
Subjects (matching)	344100000	35	9831000	F (35, 140) = 2,212	P = 0,0006
Residual	622100000	140	4444000
Number of missing values	0
Within each row, compare columns (simple effects within rows)
Number of families	7
Number of comparisons per family	10
Alpha	0.05
Tukey's multiple comparisons test	Mean Diff,	95% CI of diff,	Significant?	Summary	Adjusted P Value
AMX
Firmicutes vs. Bacteroides	3189	-175,0 to 6552	No	ns	0.0722
Firmicutes vs. Proteobacteria	7712	4349 to 11075	Yes	****	< 0,0001
Firmicutes vs. Bacteria unassigned	7792	4429 to 11156	Yes	****	< 0,0001
Firmicutes vs. Cyanobacteria	8655	5291 to 12018	Yes	****	< 0,0001
Bacteroides vs. Proteobacteria	4524	1160 to 7887	Yes	**	0.0027
Bacteroides vs. Bacteria unassigned	4604	1240 to 7967	Yes	**	0.0021
Bacteroides vs. Cyanobacteria	5466	2103 to 8830	Yes	***	0.0001
Proteobacteria vs. Bacteria unassigned	80.33	-3283 to 3444	No	ns	> 0,9999
Proteobacteria vs. Cyanobacteria	942.7	-2421 to 4306	No	ns	0.9375
Bacteria unassigned vs. Cyanobacteria	862.3	-2501 to 4226	No	ns	0.9543
AMX + DCZ
Firmicutes vs. Bacteroides	5795	2431 to 9158	Yes	****	< 0,0001
Firmicutes vs. Proteobacteria	9174	5810 to 12537	Yes	****	< 0,0001
Firmicutes vs. Bacteria unassigned	9494	6130 to 12857	Yes	****	< 0,0001
Firmicutes vs. Cyanobacteria	9613	6250 to 12976	Yes	****	< 0,0001
Bacteroides vs. Proteobacteria	3379	15,84 to 6743	Yes	*	0.0483
Bacteroides vs. Bacteria unassigned	3699	335,8 to 7063	Yes	*	0.0233
Bacteroides vs. Cyanobacteria	3819	455,0 to 7182	Yes	*	0.0175
Proteobacteria vs. Bacteria unassigned	320	-3043 to 3683	No	ns	0.9989
Proteobacteria vs. Cyanobacteria	439.2	-2924 to 3803	No	ns	0.9963
Bacteria unassigned vs. Cyanobacteria	119.2	-3244 to 3483	No	ns	> 0,9999
THP
Firmicutes vs. Bacteroides	4971	1608 to 8335	Yes	***	0.0007
Firmicutes vs. Proteobacteria	9352	5989 to 12716	Yes	****	< 0,0001
Firmicutes vs. Bacteria unassigned	9124	5760 to 12487	Yes	****	< 0,0001
Firmicutes vs. Cyanobacteria	9622	6259 to 12985	Yes	****	< 0,0001
Bacteroides vs. Proteobacteria	4381	1018 to 7745	Yes	**	0.004
Bacteroides vs. Bacteria unassigned	4153	789,2 to 7516	Yes	**	0.0074
Bacteroides vs. Cyanobacteria	4651	1287 to 8014	Yes	**	0.0018
Proteobacteria vs. Bacteria unassigned	-228.5	-3592 to 3135	No	ns	0.9997
Proteobacteria vs. Cyanobacteria	269.7	-3094 to 3633	No	ns	0.9995
Bacteria unassigned vs. Cyanobacteria	498.2	-2865 to 3862	No	ns	0.994
THP + DCZ
Firmicutes vs. Bacteroides	3580	216,8 to 6944	Yes	*	0.0308
Firmicutes vs. Proteobacteria	8276	4912 to 11639	Yes	****	< 0,0001
Firmicutes vs. Bacteria unassigned	7262	3899 to 10626	Yes	****	< 0,0001
Firmicutes vs. Cyanobacteria	7739	4375 to 11102	Yes	****	< 0,0001
Bacteroides vs. Proteobacteria	4695	1332 to 8059	Yes	**	0.0016
Bacteroides vs. Bacteria unassigned	3682	318,3 to 7045	Yes	*	0.0243
Bacteroides vs. Cyanobacteria	4158	794,8 to 7522	Yes	**	0.0073
Proteobacteria vs. Bacteria unassigned	-1014	-4377 to 2350	No	ns	0.92
Proteobacteria vs. Cyanobacteria	-537	-3900 to 2826	No	ns	0.9921
Bacteria unassigned vs. Cyanobacteria	476.5	-2887 to 3840	No	ns	0.995
TS
Firmicutes vs. Bacteroides	5757	2394 to 9120	Yes	****	< 0,0001
Firmicutes vs. Proteobacteria	9911	6547 to 13274	Yes	****	< 0,0001
Firmicutes vs. Bacteria unassigned	10725	7361 to 14088	Yes	****	< 0,0001
Firmicutes vs. Cyanobacteria	9974	6610 to 13337	Yes	****	< 0,0001
Bacteroides vs. Proteobacteria	4154	790,2 to 7517	Yes	**	0.0074
Bacteroides vs. Bacteria unassigned	4968	1604 to 8331	Yes	***	0.0007
Bacteroides vs. Cyanobacteria	4217	853,2 to 7580	Yes	**	0.0062
Proteobacteria vs. Bacteria unassigned	814.2	-2549 to 4178	No	ns	0.9627
Proteobacteria vs. Cyanobacteria	63	-3300 to 3426	No	ns	> 0,9999
Bacteria unassigned vs. Cyanobacteria	-751.2	-4115 to 2612	No	ns	0.9721
DCZ
Firmicutes vs. Bacteroides	7348	3985 to 10712	Yes	****	< 0,0001
Firmicutes vs. Proteobacteria	10370	7006 to 13733	Yes	****	< 0,0001
Firmicutes vs. Bacteria unassigned	10947	7584 to 14311	Yes	****	< 0,0001
Firmicutes vs. Cyanobacteria	10386	7023 to 13750	Yes	****	< 0,0001
Bacteroides vs. Proteobacteria	3021	-342,3 to 6385	No	ns	0.1005
Bacteroides vs. Bacteria unassigned	3599	235,3 to 6962	Yes	*	0.0295
Bacteroides vs. Cyanobacteria	3038	-325,7 to 6401	No	ns	0.0974
Proteobacteria vs. Bacteria unassigned	577.7	-2786 to 3941	No	ns	0.9895
Proteobacteria vs. Cyanobacteria	16.67	-3347 to 3380	No	ns	> 0,9999
Bacteria unassigned vs. Cyanobacteria	-561	-3924 to 2802	No	ns	0.9906
K
Firmicutes vs. Bacteroides	5219	1856 to 8583	Yes	***	0.0003
Firmicutes vs. Proteobacteria	7430	4066 to 10793	Yes	****	< 0,0001
Firmicutes vs. Bacteria unassigned	8779	5415 to 12142	Yes	****	< 0,0001
Firmicutes vs. Cyanobacteria	8531	5167 to 11894	Yes	****	< 0,0001
Bacteroides vs. Proteobacteria	2211	-1153 to 5574	No	ns	0.3683
Bacteroides vs. Bacteria unassigned	3560	196,0 to 6923	Yes	*	0.0323
Bacteroides vs. Cyanobacteria	3312	-52,00 to 6675	No	ns	0.0559
Proteobacteria vs. Bacteria unassigned	1349	-2015 to 4712	No	ns	0.802
Proteobacteria vs. Cyanobacteria	1101	-2263 to 4464	No	ns	0.8948
Bacteria unassigned vs. Cyanobacteria	-248	-3611 to 3115	No	ns	0.9996
Test details	Mean 1	Mean 2	Mean Diff,	SE of diff,	N1	N2	q	DF
AMX
Firmicutes vs. Bacteroides	8780	5592	3189	1217	6	6	3.705	140
Firmicutes vs. Proteobacteria	8780	1068	7712	1217	6	6	8.961	140
Firmicutes vs. Bacteria unassigned	8780	988	7792	1217	6	6	9.055	140
Firmicutes vs. Cyanobacteria	8780	125.7	8655	1217	6	6	10.06	140
Bacteroides vs. Proteobacteria	5592	1068	4524	1217	6	6	5.256	140
Bacteroides vs. Bacteria unassigned	5592	988	4604	1217	6	6	5.35	140
Bacteroides vs. Cyanobacteria	5592	125.7	5466	1217	6	6	6.352	140
Proteobacteria vs. Bacteria unassigned	1068	988	80.33	1217	6	6	0.09335	140
Proteobacteria vs. Cyanobacteria	1068	125.7	942.7	1217	6	6	1.095	140
Bacteria unassigned vs. Cyanobacteria	988	125.7	862.3	1217	6	6	1.002	140
AMX + DCZ
Firmicutes vs. Bacteroides	11023	5228	5795	1217	6	6	6.733	140
Firmicutes vs. Proteobacteria	11023	1849	9174	1217	6	6	10.66	140
Firmicutes vs. Bacteria unassigned	11023	1529	9494	1217	6	6	11.03	140
Firmicutes vs. Cyanobacteria	11023	1410	9613	1217	6	6	11.17	140
Bacteroides vs. Proteobacteria	5228	1849	3379	1217	6	6	3.927	140
Bacteroides vs. Bacteria unassigned	5228	1529	3699	1217	6	6	4.299	140
Bacteroides vs. Cyanobacteria	5228	1410	3819	1217	6	6	4.437	140
Proteobacteria vs. Bacteria unassigned	1849	1529	320	1217	6	6	0.3718	140
Proteobacteria vs. Cyanobacteria	1849	1410	439.2	1217	6	6	0.5103	140
Bacteria unassigned vs. Cyanobacteria	1529	1410	119.2	1217	6	6	0.1385	140
THP
Firmicutes vs. Bacteroides	10069	5098	4971	1217	6	6	5.777	140
Firmicutes vs. Proteobacteria	10069	716.7	9352	1217	6	6	10.87	140
Firmicutes vs. Bacteria unassigned	10069	945.2	9124	1217	6	6	10.6	140
Firmicutes vs. Cyanobacteria	10069	447	9622	1217	6	6	11.18	140
Bacteroides vs. Proteobacteria	5098	716.7	4381	1217	6	6	5.091	140
Bacteroides vs. Bacteria unassigned	5098	945.2	4153	1217	6	6	4.825	140
Bacteroides vs. Cyanobacteria	5098	447	4651	1217	6	6	5.404	140
Proteobacteria vs. Bacteria unassigned	716.7	945.2	-228.5	1217	6	6	0.2655	140
Proteobacteria vs. Cyanobacteria	716.7	447	269.7	1217	6	6	0.3134	140
Bacteria unassigned vs. Cyanobacteria	945.2	447	498.2	1217	6	6	0.5789	140
THP + DCZ
Firmicutes vs. Bacteroides	8481	4901	3580	1217	6	6	4.16	140
Firmicutes vs. Proteobacteria	8481	205.2	8276	1217	6	6	9.616	140
Firmicutes vs. Bacteria unassigned	8481	1219	7262	1217	6	6	8.439	140
Firmicutes vs. Cyanobacteria	8481	742.2	7739	1217	6	6	8.992	140
Bacteroides vs. Proteobacteria	4901	205.2	4695	1217	6	6	5.456	140
Bacteroides vs. Bacteria unassigned	4901	1219	3682	1217	6	6	4.278	140
Bacteroides vs. Cyanobacteria	4901	742.2	4158	1217	6	6	4.832	140
Proteobacteria vs. Bacteria unassigned	205.2	1219	-1014	1217	6	6	1.178	140
Proteobacteria vs. Cyanobacteria	205.2	742.2	-537	1217	6	6	0.624	140
Bacteria unassigned vs. Cyanobacteria	1219	742.2	476.5	1217	6	6	0.5537	140
TS
Firmicutes vs. Bacteroides	11630	5873	5757	1217	6	6	6.69	140
Firmicutes vs. Proteobacteria	11630	1720	9911	1217	6	6	11.52	140
Firmicutes vs. Bacteria unassigned	11630	905.3	10725	1217	6	6	12.46	140
Firmicutes vs. Cyanobacteria	11630	1657	9974	1217	6	6	11.59	140
Bacteroides vs. Proteobacteria	5873	1720	4154	1217	6	6	4.827	140
Bacteroides vs. Bacteria unassigned	5873	905.3	4968	1217	6	6	5.773	140
Bacteroides vs. Cyanobacteria	5873	1657	4217	1217	6	6	4.9	140
Proteobacteria vs. Bacteria unassigned	1720	905.3	814.2	1217	6	6	0.9461	140
Proteobacteria vs. Cyanobacteria	1720	1657	63	1217	6	6	0.07321	140
Bacteria unassigned vs. Cyanobacteria	905.3	1657	-751.2	1217	6	6	0.8729	140
DCZ
Firmicutes vs. Bacteroides	12023	4675	7348	1217	6	6	8.539	140
Firmicutes vs. Proteobacteria	12023	1654	10370	1217	6	6	12.05	140
Firmicutes vs. Bacteria unassigned	12023	1076	10947	1217	6	6	12.72	140
Firmicutes vs. Cyanobacteria	12023	1637	10386	1217	6	6	12.07	140
Bacteroides vs. Proteobacteria	4675	1654	3021	1217	6	6	3.511	140
Bacteroides vs. Bacteria unassigned	4675	1076	3599	1217	6	6	4.182	140
Bacteroides vs. Cyanobacteria	4675	1637	3038	1217	6	6	3.53	140
Proteobacteria vs. Bacteria unassigned	1654	1076	577.7	1217	6	6	0.6713	140
Proteobacteria vs. Cyanobacteria	1654	1637	16.67	1217	6	6	0.01937	140
Bacteria unassigned vs. Cyanobacteria	1076	1637	-561	1217	6	6	0.6519	140
K
Firmicutes vs. Bacteroides	9669	4450	5219	1217	6	6	6.065	140
Firmicutes vs. Proteobacteria	9669	2239	7430	1217	6	6	8.633	140
Firmicutes vs. Bacteria unassigned	9669	890	8779	1217	6	6	10.2	140
Firmicutes vs. Cyanobacteria	9669	1138	8531	1217	6	6	9.913	140
Bacteroides vs. Proteobacteria	4450	2239	2211	1217	6	6	2.569	140
Bacteroides vs. Bacteria unassigned	4450	890	3560	1217	6	6	4.136	140
Bacteroides vs. Cyanobacteria	4450	1138	3312	1217	6	6	3.848	140
Proteobacteria vs. Bacteria unassigned	2239	890	1349	1217	6	6	1.567	140
Proteobacteria vs. Cyanobacteria	2239	1138	1101	1217	6	6	1.279	140
Bacteria unassigned vs. Cyanobacteria	890	1138	-248	1217	6	6	0.2882	140

## Sheet: Two-way ANOVA caecum families
Table Analyzed	family stat caecum val assoluto
Two-way RM ANOVA	Matching: Across row
Alpha	0.05
Source of Variation	% of total variation	P value	P value summary	Significant?
Interaction	5.025	0.3253	ns	No
Treatments	1.978	0.8067	ns	No
families	43.68	< 0,0001	****	Yes
Subjects (matching)	23.25	< 0,0001	****	Yes
ANOVA table	SS	DF	MS	F (DFn, DFd)	P value
Interaction	28430000	24	1184000	F (24, 140) = 1,124	P = 0,3253
Treatments	11190000	6	1865000	F (6, 35) = 0,4963	P = 0,8067
families	247100000	4	61780000	F (4, 140) = 58,64	P < 0,0001
Subjects (matching)	131600000	35	3759000	F (35, 140) = 3,568	P < 0,0001
Residual	147500000	140	1053000
Number of missing values	0
Within each row, compare columns (simple effects within rows)
Number of families	7
Number of comparisons per family	10
Alpha	0.05
Tukey's multiple comparisons test	Mean Diff,	95% CI of diff,	Significant?	Summary	Adjusted P Value
AMX
Clostridiales unassigned vs. Ruminococcaceae	227.2	-1410 to 1865	No	ns	0.9954
Clostridiales unassigned vs. bacteroidaceae	1559	-78,31 to 3197	No	ns	0.0701
Clostridiales unassigned vs. Rikinellaceae	1792	154,7 to 3430	Yes	*	0.0243
Clostridiales unassigned vs. Barnesiellaceae	1576	-61,81 to 3213	No	ns	0.0654
Ruminococcaceae vs. bacteroidaceae	1332	-305,5 to 2970	No	ns	0.1684
Ruminococcaceae vs. Rikinellaceae	1565	-72,47 to 3203	No	ns	0.0684
Ruminococcaceae vs. Barnesiellaceae	1349	-289,0 to 2986	No	ns	0.1589
bacteroidaceae vs. Rikinellaceae	233	-1405 to 1871	No	ns	0.9949
bacteroidaceae vs. Barnesiellaceae	16.5	-1621 to 1654	No	ns	> 0,9999
Rikinellaceae vs. Barnesiellaceae	-216.5	-1854 to 1421	No	ns	0.9962
AMX + DCZ
Clostridiales unassigned vs. Ruminococcaceae	-1157	-2795 to 480,5	No	ns	0.2947
Clostridiales unassigned vs. bacteroidaceae	1600	-37,64 to 3238	No	ns	0.059
Clostridiales unassigned vs. Rikinellaceae	1953	315,0 to 3590	Yes	*	0.0108
Clostridiales unassigned vs. Barnesiellaceae	1665	27,69 to 3303	Yes	*	0.0442
Ruminococcaceae vs. bacteroidaceae	2757	1120 to 4395	Yes	****	< 0,0001
Ruminococcaceae vs. Rikinellaceae	3110	1472 to 4747	Yes	****	< 0,0001
Ruminococcaceae vs. Barnesiellaceae	2823	1185 to 4460	Yes	****	< 0,0001
bacteroidaceae vs. Rikinellaceae	352.7	-1285 to 1990	No	ns	0.9756
bacteroidaceae vs. Barnesiellaceae	65.33	-1572 to 1703	No	ns	> 0,9999
Rikinellaceae vs. Barnesiellaceae	-287.3	-1925 to 1350	No	ns	0.9886
THP
Clostridiales unassigned vs. Ruminococcaceae	711	-926,6 to 2349	No	ns	0.7515
Clostridiales unassigned vs. bacteroidaceae	2125	487,4 to 3763	Yes	**	0.0042
Clostridiales unassigned vs. Rikinellaceae	2247	609,0 to 3884	Yes	**	0.002
Clostridiales unassigned vs. Barnesiellaceae	2013	375,5 to 3651	Yes	**	0.0078
Ruminococcaceae vs. bacteroidaceae	1414	-223,6 to 3052	No	ns	0.1252
Ruminococcaceae vs. Rikinellaceae	1536	-102,0 to 3173	No	ns	0.0774
Ruminococcaceae vs. Barnesiellaceae	1302	-335,5 to 2940	No	ns	0.1867
bacteroidaceae vs. Rikinellaceae	121.7	-1516 to 1759	No	ns	0.9996
bacteroidaceae vs. Barnesiellaceae	-111.8	-1749 to 1526	No	ns	0.9997
Rikinellaceae vs. Barnesiellaceae	-233.5	-1871 to 1404	No	ns	0.9949
THP + DCZ
Clostridiales unassigned vs. Ruminococcaceae	870.8	-766,8 to 2508	No	ns	0.5839
Clostridiales unassigned vs. bacteroidaceae	1991	353,5 to 3629	Yes	**	0.0088
Clostridiales unassigned vs. Rikinellaceae	2447	809,4 to 4085	Yes	***	0.0006
Clostridiales unassigned vs. Barnesiellaceae	2881	1244 to 4519	Yes	****	< 0,0001
Ruminococcaceae vs. bacteroidaceae	1120	-517,3 to 2758	No	ns	0.3272
Ruminococcaceae vs. Rikinellaceae	1576	-61,47 to 3214	No	ns	0.0653
Ruminococcaceae vs. Barnesiellaceae	2011	372,9 to 3648	Yes	**	0.0079
bacteroidaceae vs. Rikinellaceae	455.8	-1182 to 2093	No	ns	0.939
bacteroidaceae vs. Barnesiellaceae	890.2	-747,5 to 2528	No	ns	0.5628
Rikinellaceae vs. Barnesiellaceae	434.3	-1203 to 2072	No	ns	0.9485
TS
Clostridiales unassigned vs. Ruminococcaceae	954.3	-683,3 to 2592	No	ns	0.4932
Clostridiales unassigned vs. bacteroidaceae	2935	1298 to 4573	Yes	****	< 0,0001
Clostridiales unassigned vs. Rikinellaceae	3226	1588 to 4863	Yes	****	< 0,0001
Clostridiales unassigned vs. Barnesiellaceae	3071	1433 to 4709	Yes	****	< 0,0001
Ruminococcaceae vs. bacteroidaceae	1981	343,2 to 3618	Yes	**	0.0093
Ruminococcaceae vs. Rikinellaceae	2272	633,9 to 3909	Yes	**	0.0018
Ruminococcaceae vs. Barnesiellaceae	2117	479,0 to 3754	Yes	**	0.0044
bacteroidaceae vs. Rikinellaceae	290.7	-1347 to 1928	No	ns	0.9881
bacteroidaceae vs. Barnesiellaceae	135.8	-1502 to 1773	No	ns	0.9994
Rikinellaceae vs. Barnesiellaceae	-154.8	-1792 to 1483	No	ns	0.999
DCZ
Clostridiales unassigned vs. Ruminococcaceae	679.2	-958,5 to 2317	No	ns	0.7816
Clostridiales unassigned vs. bacteroidaceae	3462	1825 to 5100	Yes	****	< 0,0001
Clostridiales unassigned vs. Rikinellaceae	3519	1881 to 5156	Yes	****	< 0,0001
Clostridiales unassigned vs. Barnesiellaceae	3820	2182 to 5457	Yes	****	< 0,0001
Ruminococcaceae vs. bacteroidaceae	2783	1145 to 4421	Yes	****	< 0,0001
Ruminococcaceae vs. Rikinellaceae	2839	1202 to 4477	Yes	****	< 0,0001
Ruminococcaceae vs. Barnesiellaceae	3141	1503 to 4778	Yes	****	< 0,0001
bacteroidaceae vs. Rikinellaceae	56.33	-1581 to 1694	No	ns	> 0,9999
bacteroidaceae vs. Barnesiellaceae	357.7	-1280 to 1995	No	ns	0.9743
Rikinellaceae vs. Barnesiellaceae	301.3	-1336 to 1939	No	ns	0.9864
K
Clostridiales unassigned vs. Ruminococcaceae	-90	-1728 to 1548	No	ns	0.9999
Clostridiales unassigned vs. bacteroidaceae	1649	11,03 to 3286	Yes	*	0.0476
Clostridiales unassigned vs. Rikinellaceae	1645	6,861 to 3282	Yes	*	0.0485
Clostridiales unassigned vs. Barnesiellaceae	2252	613,9 to 3889	Yes	**	0.002
Ruminococcaceae vs. bacteroidaceae	1739	101,0 to 3376	Yes	*	0.0315
Ruminococcaceae vs. Rikinellaceae	1735	96,86 to 3372	Yes	*	0.0321
Ruminococcaceae vs. Barnesiellaceae	2342	703,9 to 3979	Yes	**	0.0011
bacteroidaceae vs. Rikinellaceae	-4.167	-1642 to 1633	No	ns	> 0,9999
bacteroidaceae vs. Barnesiellaceae	602.8	-1035 to 2240	No	ns	0.847
Rikinellaceae vs. Barnesiellaceae	607	-1031 to 2245	No	ns	0.8437
Test details	Mean 1	Mean 2	Mean Diff,	SE of diff,	N1	N2	q	DF
AMX
Clostridiales unassigned vs. Ruminococcaceae	3004	2777	227.2	592.6	6	6	0.5422	140
Clostridiales unassigned vs. bacteroidaceae	3004	1444	1559	592.6	6	6	3.722	140
Clostridiales unassigned vs. Rikinellaceae	3004	1211	1792	592.6	6	6	4.278	140
Clostridiales unassigned vs. Barnesiellaceae	3004	1428	1576	592.6	6	6	3.761	140
Ruminococcaceae vs. bacteroidaceae	2777	1444	1332	592.6	6	6	3.179	140
Ruminococcaceae vs. Rikinellaceae	2777	1211	1565	592.6	6	6	3.735	140
Ruminococcaceae vs. Barnesiellaceae	2777	1428	1349	592.6	6	6	3.219	140
bacteroidaceae vs. Rikinellaceae	1444	1211	233	592.6	6	6	0.5561	140
bacteroidaceae vs. Barnesiellaceae	1444	1428	16.5	592.6	6	6	0.03938	140
Rikinellaceae vs. Barnesiellaceae	1211	1428	-216.5	592.6	6	6	0.5167	140
AMX + DCZ
Clostridiales unassigned vs. Ruminococcaceae	3102	4260	-1157	592.6	6	6	2.762	140
Clostridiales unassigned vs. bacteroidaceae	3102	1502	1600	592.6	6	6	3.819	140
Clostridiales unassigned vs. Rikinellaceae	3102	1150	1953	592.6	6	6	4.66	140
Clostridiales unassigned vs. Barnesiellaceae	3102	1437	1665	592.6	6	6	3.974	140
Ruminococcaceae vs. bacteroidaceae	4260	1502	2757	592.6	6	6	6.58	140
Ruminococcaceae vs. Rikinellaceae	4260	1150	3110	592.6	6	6	7.422	140
Ruminococcaceae vs. Barnesiellaceae	4260	1437	2823	592.6	6	6	6.736	140
bacteroidaceae vs. Rikinellaceae	1502	1150	352.7	592.6	6	6	0.8417	140
bacteroidaceae vs. Barnesiellaceae	1502	1437	65.33	592.6	6	6	0.1559	140
Rikinellaceae vs. Barnesiellaceae	1150	1437	-287.3	592.6	6	6	0.6858	140
THP
Clostridiales unassigned vs. Ruminococcaceae	3380	2669	711	592.6	6	6	1.697	140
Clostridiales unassigned vs. bacteroidaceae	3380	1255	2125	592.6	6	6	5.072	140
Clostridiales unassigned vs. Rikinellaceae	3380	1133	2247	592.6	6	6	5.362	140
Clostridiales unassigned vs. Barnesiellaceae	3380	1367	2013	592.6	6	6	4.805	140
Ruminococcaceae vs. bacteroidaceae	2669	1255	1414	592.6	6	6	3.375	140
Ruminococcaceae vs. Rikinellaceae	2669	1133	1536	592.6	6	6	3.665	140
Ruminococcaceae vs. Barnesiellaceae	2669	1367	1302	592.6	6	6	3.108	140
bacteroidaceae vs. Rikinellaceae	1255	1133	121.7	592.6	6	6	0.2904	140
bacteroidaceae vs. Barnesiellaceae	1255	1367	-111.8	592.6	6	6	0.2669	140
Rikinellaceae vs. Barnesiellaceae	1133	1367	-233.5	592.6	6	6	0.5573	140
THP + DCZ
Clostridiales unassigned vs. Ruminococcaceae	3660	2789	870.8	592.6	6	6	2.078	140
Clostridiales unassigned vs. bacteroidaceae	3660	1669	1991	592.6	6	6	4.752	140
Clostridiales unassigned vs. Rikinellaceae	3660	1213	2447	592.6	6	6	5.84	140
Clostridiales unassigned vs. Barnesiellaceae	3660	778.5	2881	592.6	6	6	6.877	140
Ruminococcaceae vs. bacteroidaceae	2789	1669	1120	592.6	6	6	2.674	140
Ruminococcaceae vs. Rikinellaceae	2789	1213	1576	592.6	6	6	3.762	140
Ruminococcaceae vs. Barnesiellaceae	2789	778.5	2011	592.6	6	6	4.798	140
bacteroidaceae vs. Rikinellaceae	1669	1213	455.8	592.6	6	6	1.088	140
bacteroidaceae vs. Barnesiellaceae	1669	778.5	890.2	592.6	6	6	2.124	140
Rikinellaceae vs. Barnesiellaceae	1213	778.5	434.3	592.6	6	6	1.037	140
TS
Clostridiales unassigned vs. Ruminococcaceae	4518	3564	954.3	592.6	6	6	2.278	140
Clostridiales unassigned vs. bacteroidaceae	4518	1583	2935	592.6	6	6	7.005	140
Clostridiales unassigned vs. Rikinellaceae	4518	1292	3226	592.6	6	6	7.699	140
Clostridiales unassigned vs. Barnesiellaceae	4518	1447	3071	592.6	6	6	7.329	140
Ruminococcaceae vs. bacteroidaceae	3564	1583	1981	592.6	6	6	4.727	140
Ruminococcaceae vs. Rikinellaceae	3564	1292	2272	592.6	6	6	5.421	140
Ruminococcaceae vs. Barnesiellaceae	3564	1447	2117	592.6	6	6	5.052	140
bacteroidaceae vs. Rikinellaceae	1583	1292	290.7	592.6	6	6	0.6937	140
bacteroidaceae vs. Barnesiellaceae	1583	1447	135.8	592.6	6	6	0.3242	140
Rikinellaceae vs. Barnesiellaceae	1292	1447	-154.8	592.6	6	6	0.3695	140
DCZ
Clostridiales unassigned vs. Ruminococcaceae	4714	4035	679.2	592.6	6	6	1.621	140
Clostridiales unassigned vs. bacteroidaceae	4714	1252	3462	592.6	6	6	8.263	140
Clostridiales unassigned vs. Rikinellaceae	4714	1196	3519	592.6	6	6	8.397	140
Clostridiales unassigned vs. Barnesiellaceae	4714	894.5	3820	592.6	6	6	9.116	140
Ruminococcaceae vs. bacteroidaceae	4035	1252	2783	592.6	6	6	6.642	140
Ruminococcaceae vs. Rikinellaceae	4035	1196	2839	592.6	6	6	6.776	140
Ruminococcaceae vs. Barnesiellaceae	4035	894.5	3141	592.6	6	6	7.496	140
bacteroidaceae vs. Rikinellaceae	1252	1196	56.33	592.6	6	6	0.1344	140
bacteroidaceae vs. Barnesiellaceae	1252	894.5	357.7	592.6	6	6	0.8536	140
Rikinellaceae vs. Barnesiellaceae	1196	894.5	301.3	592.6	6	6	0.7192	140
K
Clostridiales unassigned vs. Ruminococcaceae	2943	3033	-90	592.6	6	6	0.2148	140
Clostridiales unassigned vs. bacteroidaceae	2943	1295	1649	592.6	6	6	3.935	140
Clostridiales unassigned vs. Rikinellaceae	2943	1299	1645	592.6	6	6	3.925	140
Clostridiales unassigned vs. Barnesiellaceae	2943	691.7	2252	592.6	6	6	5.373	140
Ruminococcaceae vs. bacteroidaceae	3033	1295	1739	592.6	6	6	4.15	140
Ruminococcaceae vs. Rikinellaceae	3033	1299	1735	592.6	6	6	4.14	140
Ruminococcaceae vs. Barnesiellaceae	3033	691.7	2342	592.6	6	6	5.588	140
bacteroidaceae vs. Rikinellaceae	1295	1299	-4.167	592.6	6	6	0.009944	140
bacteroidaceae vs. Barnesiellaceae	1295	691.7	602.8	592.6	6	6	1.439	140
Rikinellaceae vs. Barnesiellaceae	1299	691.7	607	592.6	6	6	1.449	140

## Sheet: Two-way ANOVA ileum phyla
Table Analyzed	stat ileo phila val assoluto
Two-way RM ANOVA	Matching: Across row
Alpha	0.05
Source of Variation	% of total variation	P value	P value summary	Significant?
Interaction	1.131	0.3085	ns	No
Treatment	0.2994	0.3187	ns	No
Philum	91.35	< 0,0001	****	Yes
Subjects (matching)	1.43	0.4959	ns	No
ANOVA table	SS	DF	MS	F (DFn, DFd)	P value
Interaction	1214000000	24	50560000	F (24, 140) = 1,141	P = 0,3085
Treatment	321200000	6	53530000	F (6, 35) = 1,222	P = 0,3187
Philum	97990000000	4	24500000000	F (4, 140) = 552,7	P < 0,0001
Subjects (matching)	1533000000	35	43810000	F (35, 140) = 0,9884	P = 0,4959
Residual	6205000000	140	44320000
Number of missing values	0
Within each row, compare columns (simple effects within rows)
Number of families	7
Number of comparisons per family	10
Alpha	0.05
Tukey's multiple comparisons test	Mean Diff,	95% CI of diff,	Significant?	Summary	Adjusted P Value
AMX
Firmicutes vs. Proteobacteria	53113	42490 to 63736	Yes	****	< 0,0001
Firmicutes vs. Bacteroides	56786	46163 to 67409	Yes	****	< 0,0001
Firmicutes vs. Cyanobacteria	56831	46208 to 67453	Yes	****	< 0,0001
Firmicutes vs. Bacteria unassigned	56748	46125 to 67371	Yes	****	< 0,0001
Proteobacteria vs. Bacteroides	3673	-6950 to 14296	No	ns	0.8744
Proteobacteria vs. Cyanobacteria	3718	-6905 to 14340	No	ns	0.8694
Proteobacteria vs. Bacteria unassigned	3635	-6988 to 14258	No	ns	0.8784
Bacteroides vs. Cyanobacteria	44.83	-10578 to 10668	No	ns	> 0,9999
Bacteroides vs. Bacteria unassigned	-37.83	-10661 to 10585	No	ns	> 0,9999
Cyanobacteria vs. Bacteria unassigned	-82.67	-10705 to 10540	No	ns	> 0,9999
AMX + DCZ
Firmicutes vs. Proteobacteria	46722	36099 to 57345	Yes	****	< 0,0001
Firmicutes vs. Bacteroides	48886	38263 to 59508	Yes	****	< 0,0001
Firmicutes vs. Cyanobacteria	50869	40246 to 61492	Yes	****	< 0,0001
Firmicutes vs. Bacteria unassigned	52231	41608 to 62853	Yes	****	< 0,0001
Proteobacteria vs. Bacteroides	2163	-8459 to 12786	No	ns	0.9802
Proteobacteria vs. Cyanobacteria	4147	-6476 to 14770	No	ns	0.8171
Proteobacteria vs. Bacteria unassigned	5508	-5114 to 16131	No	ns	0.6075
Bacteroides vs. Cyanobacteria	1984	-8639 to 12606	No	ns	0.9856
Bacteroides vs. Bacteria unassigned	3345	-7278 to 13968	No	ns	0.9073
Cyanobacteria vs. Bacteria unassigned	1361	-9261 to 11984	No	ns	0.9966
THP
Firmicutes vs. Proteobacteria	55477	44854 to 66099	Yes	****	< 0,0001
Firmicutes vs. Bacteroides	59121	48498 to 69743	Yes	****	< 0,0001
Firmicutes vs. Cyanobacteria	59131	48508 to 69754	Yes	****	< 0,0001
Firmicutes vs. Bacteria unassigned	59057	48434 to 69680	Yes	****	< 0,0001
Proteobacteria vs. Bacteroides	3644	-6979 to 14267	No	ns	0.8775
Proteobacteria vs. Cyanobacteria	3654	-6968 to 14277	No	ns	0.8764
Proteobacteria vs. Bacteria unassigned	3580	-7042 to 14203	No	ns	0.8842
Bacteroides vs. Cyanobacteria	10.33	-10612 to 10633	No	ns	> 0,9999
Bacteroides vs. Bacteria unassigned	-63.67	-10686 to 10559	No	ns	> 0,9999
Cyanobacteria vs. Bacteria unassigned	-74	-10697 to 10549	No	ns	> 0,9999
THP + DCZ
Firmicutes vs. Proteobacteria	57240	46617 to 67863	Yes	****	< 0,0001
Firmicutes vs. Bacteroides	57811	47188 to 68434	Yes	****	< 0,0001
Firmicutes vs. Cyanobacteria	57888	47265 to 68511	Yes	****	< 0,0001
Firmicutes vs. Bacteria unassigned	57990	47367 to 68613	Yes	****	< 0,0001
Proteobacteria vs. Bacteroides	571	-10052 to 11194	No	ns	0.9999
Proteobacteria vs. Cyanobacteria	648.2	-9975 to 11271	No	ns	0.9998
Proteobacteria vs. Bacteria unassigned	749.8	-9873 to 11373	No	ns	0.9997
Bacteroides vs. Cyanobacteria	77.17	-10546 to 10700	No	ns	> 0,9999
Bacteroides vs. Bacteria unassigned	178.8	-10444 to 10802	No	ns	> 0,9999
Cyanobacteria vs. Bacteria unassigned	101.7	-10521 to 10724	No	ns	> 0,9999
TS
Firmicutes vs. Proteobacteria	44731	34108 to 55354	Yes	****	< 0,0001
Firmicutes vs. Bacteroides	48506	37883 to 59129	Yes	****	< 0,0001
Firmicutes vs. Cyanobacteria	48648	38025 to 59271	Yes	****	< 0,0001
Firmicutes vs. Bacteria unassigned	48595	37972 to 59218	Yes	****	< 0,0001
Proteobacteria vs. Bacteroides	3775	-6848 to 14398	No	ns	0.8629
Proteobacteria vs. Cyanobacteria	3917	-6706 to 14540	No	ns	0.8462
Proteobacteria vs. Bacteria unassigned	3864	-6759 to 14487	No	ns	0.8526
Bacteroides vs. Cyanobacteria	141.8	-10481 to 10765	No	ns	> 0,9999
Bacteroides vs. Bacteria unassigned	89	-10534 to 10712	No	ns	> 0,9999
Cyanobacteria vs. Bacteria unassigned	-52.83	-10676 to 10570	No	ns	> 0,9999
DCZ
Firmicutes vs. Proteobacteria	62266	51643 to 72889	Yes	****	< 0,0001
Firmicutes vs. Bacteroides	62544	51921 to 73166	Yes	****	< 0,0001
Firmicutes vs. Cyanobacteria	62459	51836 to 73082	Yes	****	< 0,0001
Firmicutes vs. Bacteria unassigned	62535	51912 to 73157	Yes	****	< 0,0001
Proteobacteria vs. Bacteroides	277.3	-10345 to 10900	No	ns	> 0,9999
Proteobacteria vs. Cyanobacteria	192.8	-10430 to 10816	No	ns	> 0,9999
Proteobacteria vs. Bacteria unassigned	268.3	-10354 to 10891	No	ns	> 0,9999
Bacteroides vs. Cyanobacteria	-84.5	-10707 to 10538	No	ns	> 0,9999
Bacteroides vs. Bacteria unassigned	-9	-10632 to 10614	No	ns	> 0,9999
Cyanobacteria vs. Bacteria unassigned	75.5	-10547 to 10698	No	ns	> 0,9999
K
Firmicutes vs. Proteobacteria	46048	35425 to 56670	Yes	****	< 0,0001
Firmicutes vs. Bacteroides	46206	35583 to 56828	Yes	****	< 0,0001
Firmicutes vs. Cyanobacteria	46132	35509 to 56754	Yes	****	< 0,0001
Firmicutes vs. Bacteria unassigned	46168	35545 to 56790	Yes	****	< 0,0001
Proteobacteria vs. Bacteroides	158	-10465 to 10781	No	ns	> 0,9999
Proteobacteria vs. Cyanobacteria	84	-10539 to 10707	No	ns	> 0,9999
Proteobacteria vs. Bacteria unassigned	119.8	-10503 to 10743	No	ns	> 0,9999
Bacteroides vs. Cyanobacteria	-74	-10697 to 10549	No	ns	> 0,9999
Bacteroides vs. Bacteria unassigned	-38.17	-10661 to 10585	No	ns	> 0,9999
Cyanobacteria vs. Bacteria unassigned	35.83	-10587 to 10659	No	ns	> 0,9999
Test details	Mean 1	Mean 2	Mean Diff,	SE of diff,	N1	N2	q	DF
AMX
Firmicutes vs. Proteobacteria	56860	3747	53113	3844	6	6	19.54	140
Firmicutes vs. Bacteroides	56860	73.83	56786	3844	6	6	20.89	140
Firmicutes vs. Cyanobacteria	56860	29	56831	3844	6	6	20.91	140
Firmicutes vs. Bacteria unassigned	56860	111.7	56748	3844	6	6	20.88	140
Proteobacteria vs. Bacteroides	3747	73.83	3673	3844	6	6	1.351	140
Proteobacteria vs. Cyanobacteria	3747	29	3718	3844	6	6	1.368	140
Proteobacteria vs. Bacteria unassigned	3747	111.7	3635	3844	6	6	1.337	140
Bacteroides vs. Cyanobacteria	73.83	29	44.83	3844	6	6	0.0165	140
Bacteroides vs. Bacteria unassigned	73.83	111.7	-37.83	3844	6	6	0.01392	140
Cyanobacteria vs. Bacteria unassigned	29	111.7	-82.67	3844	6	6	0.03042	140
AMX + DCZ
Firmicutes vs. Proteobacteria	52707	5985	46722	3844	6	6	17.19	140
Firmicutes vs. Bacteroides	52707	3822	48886	3844	6	6	17.99	140
Firmicutes vs. Cyanobacteria	52707	1838	50869	3844	6	6	18.72	140
Firmicutes vs. Bacteria unassigned	52707	476.5	52231	3844	6	6	19.22	140
Proteobacteria vs. Bacteroides	5985	3822	2163	3844	6	6	0.7959	140
Proteobacteria vs. Cyanobacteria	5985	1838	4147	3844	6	6	1.526	140
Proteobacteria vs. Bacteria unassigned	5985	476.5	5508	3844	6	6	2.027	140
Bacteroides vs. Cyanobacteria	3822	1838	1984	3844	6	6	0.7298	140
Bacteroides vs. Bacteria unassigned	3822	476.5	3345	3844	6	6	1.231	140
Cyanobacteria vs. Bacteria unassigned	1838	476.5	1361	3844	6	6	0.5009	140
THP
Firmicutes vs. Proteobacteria	59284	3808	55477	3844	6	6	20.41	140
Firmicutes vs. Bacteroides	59284	163.5	59121	3844	6	6	21.75	140
Firmicutes vs. Cyanobacteria	59284	153.2	59131	3844	6	6	21.76	140
Firmicutes vs. Bacteria unassigned	59284	227.2	59057	3844	6	6	21.73	140
Proteobacteria vs. Bacteroides	3808	163.5	3644	3844	6	6	1.341	140
Proteobacteria vs. Cyanobacteria	3808	153.2	3654	3844	6	6	1.345	140
Proteobacteria vs. Bacteria unassigned	3808	227.2	3580	3844	6	6	1.317	140
Bacteroides vs. Cyanobacteria	163.5	153.2	10.33	3844	6	6	0.003802	140
Bacteroides vs. Bacteria unassigned	163.5	227.2	-63.67	3844	6	6	0.02342	140
Cyanobacteria vs. Bacteria unassigned	153.2	227.2	-74	3844	6	6	0.02723	140
THP + DCZ
Firmicutes vs. Proteobacteria	58299	1059	57240	3844	6	6	21.06	140
Firmicutes vs. Bacteroides	58299	488	57811	3844	6	6	21.27	140
Firmicutes vs. Cyanobacteria	58299	410.8	57888	3844	6	6	21.3	140
Firmicutes vs. Bacteria unassigned	58299	309.2	57990	3844	6	6	21.34	140
Proteobacteria vs. Bacteroides	1059	488	571	3844	6	6	0.2101	140
Proteobacteria vs. Cyanobacteria	1059	410.8	648.2	3844	6	6	0.2385	140
Proteobacteria vs. Bacteria unassigned	1059	309.2	749.8	3844	6	6	0.2759	140
Bacteroides vs. Cyanobacteria	488	410.8	77.17	3844	6	6	0.02839	140
Bacteroides vs. Bacteria unassigned	488	309.2	178.8	3844	6	6	0.0658	140
Cyanobacteria vs. Bacteria unassigned	410.8	309.2	101.7	3844	6	6	0.03741	140
TS
Firmicutes vs. Proteobacteria	48671	3940	44731	3844	6	6	16.46	140
Firmicutes vs. Bacteroides	48671	164.5	48506	3844	6	6	17.85	140
Firmicutes vs. Cyanobacteria	48671	22.67	48648	3844	6	6	17.9	140
Firmicutes vs. Bacteria unassigned	48671	75.5	48595	3844	6	6	17.88	140
Proteobacteria vs. Bacteroides	3940	164.5	3775	3844	6	6	1.389	140
Proteobacteria vs. Cyanobacteria	3940	22.67	3917	3844	6	6	1.441	140
Proteobacteria vs. Bacteria unassigned	3940	75.5	3864	3844	6	6	1.422	140
Bacteroides vs. Cyanobacteria	164.5	22.67	141.8	3844	6	6	0.05218	140
Bacteroides vs. Bacteria unassigned	164.5	75.5	89	3844	6	6	0.03275	140
Cyanobacteria vs. Bacteria unassigned	22.67	75.5	-52.83	3844	6	6	0.01944	140
DCZ
Firmicutes vs. Proteobacteria	62606	340.2	62266	3844	6	6	22.91	140
Firmicutes vs. Bacteroides	62606	62.83	62544	3844	6	6	23.01	140
Firmicutes vs. Cyanobacteria	62606	147.3	62459	3844	6	6	22.98	140
Firmicutes vs. Bacteria unassigned	62606	71.83	62535	3844	6	6	23.01	140
Proteobacteria vs. Bacteroides	340.2	62.83	277.3	3844	6	6	0.102	140
Proteobacteria vs. Cyanobacteria	340.2	147.3	192.8	3844	6	6	0.07095	140
Proteobacteria vs. Bacteria unassigned	340.2	71.83	268.3	3844	6	6	0.09873	140
Bacteroides vs. Cyanobacteria	62.83	147.3	-84.5	3844	6	6	0.03109	140
Bacteroides vs. Bacteria unassigned	62.83	71.83	-9	3844	6	6	0.003311	140
Cyanobacteria vs. Bacteria unassigned	147.3	71.83	75.5	3844	6	6	0.02778	140
K
Firmicutes vs. Proteobacteria	46253	205	46048	3844	6	6	16.94	140
Firmicutes vs. Bacteroides	46253	47	46206	3844	6	6	17	140
Firmicutes vs. Cyanobacteria	46253	121	46132	3844	6	6	16.97	140
Firmicutes vs. Bacteria unassigned	46253	85.17	46168	3844	6	6	16.99	140
Proteobacteria vs. Bacteroides	205	47	158	3844	6	6	0.05813	140
Proteobacteria vs. Cyanobacteria	205	121	84	3844	6	6	0.03091	140
Proteobacteria vs. Bacteria unassigned	205	85.17	119.8	3844	6	6	0.04409	140
Bacteroides vs. Cyanobacteria	47	121	-74	3844	6	6	0.02723	140
Bacteroides vs. Bacteria unassigned	47	85.17	-38.17	3844	6	6	0.01404	140
Cyanobacteria vs. Bacteria unassigned	121	85.17	35.83	3844	6	6	0.01318	140

## Sheet: Two-way ANOVA ileum families
Table Analyzed	family stat ileo val assoluto
Two-way RM ANOVA	Matching: Across row
Alpha	0.05
Source of Variation	% of total variation	P value	P value summary	Significant?
Interaction	15.54	< 0,0001	****	Yes
Treatments	2.047	0.166	ns	No
families	42.54	< 0,0001	****	Yes
Subjects (matching)	7.288	0.6396	ns	No
ANOVA table	SS	DF	MS	F (DFn, DFd)	P value
Interaction	3242000000	24	135100000	F (24, 140) = 2,781	P < 0,0001
Treatments	427000000	6	71170000	F (6, 35) = 1,638	P = 0,1660
families	8875000000	4	2219000000	F (4, 140) = 45,68	P < 0,0001
Subjects (matching)	1521000000	35	43450000	F (35, 140) = 0,8945	P = 0,6396
Residual	6800000000	140	48570000
Number of missing values	0
Within each row, compare columns (simple effects within rows)
Number of families	7
Number of comparisons per family	10
Alpha	0.05
Tukey's multiple comparisons test	Mean Diff,	95% CI of diff,	Significant?	Summary	Adjusted P Value
AMX
Turibacteriaceae vs. Clostridiales unassigned	10034	-1087 to 21154	No	ns	0.0979
Turibacteriaceae vs. Enterococcaceae	5731	-5389 to 16851	No	ns	0.6131
Turibacteriaceae vs. Clostridiaceae	18181	7061 to 29301	Yes	***	0.0001
Turibacteriaceae vs. Peptpstreptococcaceae	17623	6503 to 28743	Yes	***	0.0002
Clostridiales unassigned vs. Enterococcaceae	-4303	-15423 to 6818	No	ns	0.8219
Clostridiales unassigned vs. Clostridiaceae	8147	-2973 to 19267	No	ns	0.2596
Clostridiales unassigned vs. Peptpstreptococcaceae	7589	-3531 to 18709	No	ns	0.3296
Enterococcaceae vs. Clostridiaceae	12450	1330 to 23570	Yes	*	0.0199
Enterococcaceae vs. Peptpstreptococcaceae	11892	771,8 to 23012	Yes	*	0.0296
Clostridiaceae vs. Peptpstreptococcaceae	-558	-11678 to 10562	No	ns	> 0,9999
AMX + DCZ
Turibacteriaceae vs. Clostridiales unassigned	6022	-5098 to 17142	No	ns	0.5664
Turibacteriaceae vs. Enterococcaceae	10092	-1028 to 21212	No	ns	0.0946
Turibacteriaceae vs. Clostridiaceae	14238	3118 to 25358	Yes	**	0.0049
Turibacteriaceae vs. Peptpstreptococcaceae	14945	3825 to 26065	Yes	**	0.0027
Clostridiales unassigned vs. Enterococcaceae	4071	-7049 to 15191	No	ns	0.8496
Clostridiales unassigned vs. Clostridiaceae	8217	-2904 to 19337	No	ns	0.2516
Clostridiales unassigned vs. Peptpstreptococcaceae	8923	-2197 to 20043	No	ns	0.1792
Enterococcaceae vs. Clostridiaceae	4146	-6974 to 15266	No	ns	0.8409
Enterococcaceae vs. Peptpstreptococcaceae	4853	-6267 to 15973	No	ns	0.7479
Clostridiaceae vs. Peptpstreptococcaceae	706.8	-10413 to 11827	No	ns	0.9998
THP
Turibacteriaceae vs. Clostridiales unassigned	1346	-9774 to 12466	No	ns	0.9973
Turibacteriaceae vs. Enterococcaceae	-7331	-18451 to 3789	No	ns	0.3651
Turibacteriaceae vs. Clostridiaceae	11711	590,5 to 22831	Yes	*	0.0336
Turibacteriaceae vs. Peptpstreptococcaceae	12130	1010 to 23250	Yes	*	0.025
Clostridiales unassigned vs. Enterococcaceae	-8677	-19797 to 2443	No	ns	0.2026
Clostridiales unassigned vs. Clostridiaceae	10365	-755,2 to 21485	No	ns	0.0804
Clostridiales unassigned vs. Peptpstreptococcaceae	10784	-336,0 to 21904	No	ns	0.0621
Enterococcaceae vs. Clostridiaceae	19042	7922 to 30162	Yes	****	< 0,0001
Enterococcaceae vs. Peptpstreptococcaceae	19461	8341 to 30581	Yes	****	< 0,0001
Clostridiaceae vs. Peptpstreptococcaceae	419.2	-10701 to 11539	No	ns	> 0,9999
THP + DCZ
Turibacteriaceae vs. Clostridiales unassigned	9132	-1988 to 20252	No	ns	0.1611
Turibacteriaceae vs. Enterococcaceae	12801	1681 to 23921	Yes	*	0.0153
Turibacteriaceae vs. Clostridiaceae	10360	-760,5 to 21480	No	ns	0.0807
Turibacteriaceae vs. Peptpstreptococcaceae	18614	7494 to 29734	Yes	****	< 0,0001
Clostridiales unassigned vs. Enterococcaceae	3669	-7451 to 14789	No	ns	0.8919
Clostridiales unassigned vs. Clostridiaceae	1228	-9892 to 12348	No	ns	0.9981
Clostridiales unassigned vs. Peptpstreptococcaceae	9482	-1638 to 20602	No	ns	0.1336
Enterococcaceae vs. Clostridiaceae	-2442	-13562 to 8679	No	ns	0.9738
Enterococcaceae vs. Peptpstreptococcaceae	5813	-5307 to 16933	No	ns	0.5999
Clostridiaceae vs. Peptpstreptococcaceae	8255	-2865 to 19375	No	ns	0.2473
TS
Turibacteriaceae vs. Clostridiales unassigned	7220	-3901 to 18340	No	ns	0.381
Turibacteriaceae vs. Enterococcaceae	12867	1747 to 23987	Yes	*	0.0145
Turibacteriaceae vs. Clostridiaceae	15049	3929 to 26169	Yes	**	0.0024
Turibacteriaceae vs. Peptpstreptococcaceae	16453	5333 to 27573	Yes	***	0.0007
Clostridiales unassigned vs. Enterococcaceae	5648	-5472 to 16768	No	ns	0.6264
Clostridiales unassigned vs. Clostridiaceae	7830	-3291 to 18950	No	ns	0.2983
Clostridiales unassigned vs. Peptpstreptococcaceae	9234	-1886 to 20354	No	ns	0.1527
Enterococcaceae vs. Clostridiaceae	2182	-8938 to 13302	No	ns	0.9827
Enterococcaceae vs. Peptpstreptococcaceae	3586	-7534 to 14706	No	ns	0.8997
Clostridiaceae vs. Peptpstreptococcaceae	1404	-9716 to 12524	No	ns	0.9968
DCZ
Turibacteriaceae vs. Clostridiales unassigned	12146	1026 to 23266	Yes	*	0.0248
Turibacteriaceae vs. Enterococcaceae	29406	18286 to 40526	Yes	****	< 0,0001
Turibacteriaceae vs. Clostridiaceae	22380	11260 to 33500	Yes	****	< 0,0001
Turibacteriaceae vs. Peptpstreptococcaceae	27637	16517 to 38757	Yes	****	< 0,0001
Clostridiales unassigned vs. Enterococcaceae	17260	6140 to 28380	Yes	***	0.0003
Clostridiales unassigned vs. Clostridiaceae	10234	-886,2 to 21354	No	ns	0.087
Clostridiales unassigned vs. Peptpstreptococcaceae	15491	4371 to 26611	Yes	**	0.0017
Enterococcaceae vs. Clostridiaceae	-7026	-18146 to 4094	No	ns	0.4093
Enterococcaceae vs. Peptpstreptococcaceae	-1769	-12889 to 9351	No	ns	0.9922
Clostridiaceae vs. Peptpstreptococcaceae	5257	-5863 to 16377	No	ns	0.6876
K
Turibacteriaceae vs. Clostridiales unassigned	14048	2928 to 25168	Yes	**	0.0057
Turibacteriaceae vs. Enterococcaceae	23880	12760 to 35000	Yes	****	< 0,0001
Turibacteriaceae vs. Clostridiaceae	19947	8827 to 31067	Yes	****	< 0,0001
Turibacteriaceae vs. Peptpstreptococcaceae	22643	11522 to 33763	Yes	****	< 0,0001
Clostridiales unassigned vs. Enterococcaceae	9832	-1288 to 20952	No	ns	0.11
Clostridiales unassigned vs. Clostridiaceae	5899	-5221 to 17019	No	ns	0.5862
Clostridiales unassigned vs. Peptpstreptococcaceae	8595	-2525 to 19715	No	ns	0.2108
Enterococcaceae vs. Clostridiaceae	-3933	-15053 to 7187	No	ns	0.865
Enterococcaceae vs. Peptpstreptococcaceae	-1237	-12357 to 9883	No	ns	0.998
Clostridiaceae vs. Peptpstreptococcaceae	2696	-8424 to 13816	No	ns	0.9625
Test details	Mean 1	Mean 2	Mean Diff,	SE of diff,	N1	N2	q	DF
AMX
Turibacteriaceae vs. Clostridiales unassigned	20300	10267	10034	4024	6	6	3.527	140
Turibacteriaceae vs. Enterococcaceae	20300	14569	5731	4024	6	6	2.014	140
Turibacteriaceae vs. Clostridiaceae	20300	2120	18181	4024	6	6	6.39	140
Turibacteriaceae vs. Peptpstreptococcaceae	20300	2678	17623	4024	6	6	6.194	140
Clostridiales unassigned vs. Enterococcaceae	10267	14569	-4303	4024	6	6	1.512	140
Clostridiales unassigned vs. Clostridiaceae	10267	2120	8147	4024	6	6	2.864	140
Clostridiales unassigned vs. Peptpstreptococcaceae	10267	2678	7589	4024	6	6	2.667	140
Enterococcaceae vs. Clostridiaceae	14569	2120	12450	4024	6	6	4.376	140
Enterococcaceae vs. Peptpstreptococcaceae	14569	2678	11892	4024	6	6	4.18	140
Clostridiaceae vs. Peptpstreptococcaceae	2120	2678	-558	4024	6	6	0.1961	140
AMX + DCZ
Turibacteriaceae vs. Clostridiales unassigned	17548	11527	6022	4024	6	6	2.116	140
Turibacteriaceae vs. Enterococcaceae	17548	7456	10092	4024	6	6	3.547	140
Turibacteriaceae vs. Clostridiaceae	17548	3310	14238	4024	6	6	5.004	140
Turibacteriaceae vs. Peptpstreptococcaceae	17548	2603	14945	4024	6	6	5.253	140
Clostridiales unassigned vs. Enterococcaceae	11527	7456	4071	4024	6	6	1.431	140
Clostridiales unassigned vs. Clostridiaceae	11527	3310	8217	4024	6	6	2.888	140
Clostridiales unassigned vs. Peptpstreptococcaceae	11527	2603	8923	4024	6	6	3.136	140
Enterococcaceae vs. Clostridiaceae	7456	3310	4146	4024	6	6	1.457	140
Enterococcaceae vs. Peptpstreptococcaceae	7456	2603	4853	4024	6	6	1.706	140
Clostridiaceae vs. Peptpstreptococcaceae	3310	2603	706.8	4024	6	6	0.2484	140
THP
Turibacteriaceae vs. Clostridiales unassigned	15023	13678	1346	4024	6	6	0.473	140
Turibacteriaceae vs. Enterococcaceae	15023	22355	-7331	4024	6	6	2.577	140
Turibacteriaceae vs. Clostridiaceae	15023	3313	11711	4024	6	6	4.116	140
Turibacteriaceae vs. Peptpstreptococcaceae	15023	2894	12130	4024	6	6	4.263	140
Clostridiales unassigned vs. Enterococcaceae	13678	22355	-8677	4024	6	6	3.05	140
Clostridiales unassigned vs. Clostridiaceae	13678	3313	10365	4024	6	6	3.643	140
Clostridiales unassigned vs. Peptpstreptococcaceae	13678	2894	10784	4024	6	6	3.79	140
Enterococcaceae vs. Clostridiaceae	22355	3313	19042	4024	6	6	6.693	140
Enterococcaceae vs. Peptpstreptococcaceae	22355	2894	19461	4024	6	6	6.84	140
Clostridiaceae vs. Peptpstreptococcaceae	3313	2894	419.2	4024	6	6	0.1473	140
THP + DCZ
Turibacteriaceae vs. Clostridiales unassigned	20952	11821	9132	4024	6	6	3.21	140
Turibacteriaceae vs. Enterococcaceae	20952	8151	12801	4024	6	6	4.499	140
Turibacteriaceae vs. Clostridiaceae	20952	10593	10360	4024	6	6	3.641	140
Turibacteriaceae vs. Peptpstreptococcaceae	20952	2338	18614	4024	6	6	6.542	140
Clostridiales unassigned vs. Enterococcaceae	11821	8151	3669	4024	6	6	1.29	140
Clostridiales unassigned vs. Clostridiaceae	11821	10593	1228	4024	6	6	0.4315	140
Clostridiales unassigned vs. Peptpstreptococcaceae	11821	2338	9482	4024	6	6	3.333	140
Enterococcaceae vs. Clostridiaceae	8151	10593	-2442	4024	6	6	0.8581	140
Enterococcaceae vs. Peptpstreptococcaceae	8151	2338	5813	4024	6	6	2.043	140
Clostridiaceae vs. Peptpstreptococcaceae	10593	2338	8255	4024	6	6	2.901	140
TS
Turibacteriaceae vs. Clostridiales unassigned	18695	11476	7220	4024	6	6	2.537	140
Turibacteriaceae vs. Enterococcaceae	18695	5828	12867	4024	6	6	4.523	140
Turibacteriaceae vs. Clostridiaceae	18695	3646	15049	4024	6	6	5.289	140
Turibacteriaceae vs. Peptpstreptococcaceae	18695	2242	16453	4024	6	6	5.783	140
Clostridiales unassigned vs. Enterococcaceae	11476	5828	5648	4024	6	6	1.985	140
Clostridiales unassigned vs. Clostridiaceae	11476	3646	7830	4024	6	6	2.752	140
Clostridiales unassigned vs. Peptpstreptococcaceae	11476	2242	9234	4024	6	6	3.245	140
Enterococcaceae vs. Clostridiaceae	5828	3646	2182	4024	6	6	0.7668	140
Enterococcaceae vs. Peptpstreptococcaceae	5828	2242	3586	4024	6	6	1.26	140
Clostridiaceae vs. Peptpstreptococcaceae	3646	2242	1404	4024	6	6	0.4936	140
DCZ
Turibacteriaceae vs. Clostridiales unassigned	30500	18354	12146	4024	6	6	4.269	140
Turibacteriaceae vs. Enterococcaceae	30500	1094	29406	4024	6	6	10.34	140
Turibacteriaceae vs. Clostridiaceae	30500	8120	22380	4024	6	6	7.866	140
Turibacteriaceae vs. Peptpstreptococcaceae	30500	2863	27637	4024	6	6	9.714	140
Clostridiales unassigned vs. Enterococcaceae	18354	1094	17260	4024	6	6	6.066	140
Clostridiales unassigned vs. Clostridiaceae	18354	8120	10234	4024	6	6	3.597	140
Clostridiales unassigned vs. Peptpstreptococcaceae	18354	2863	15491	4024	6	6	5.445	140
Enterococcaceae vs. Clostridiaceae	1094	8120	-7026	4024	6	6	2.469	140
Enterococcaceae vs. Peptpstreptococcaceae	1094	2863	-1769	4024	6	6	0.6216	140
Clostridiaceae vs. Peptpstreptococcaceae	8120	2863	5257	4024	6	6	1.848	140
K
Turibacteriaceae vs. Clostridiales unassigned	24748	10701	14048	4024	6	6	4.937	140
Turibacteriaceae vs. Enterococcaceae	24748	868.7	23880	4024	6	6	8.393	140
Turibacteriaceae vs. Clostridiaceae	24748	4802	19947	4024	6	6	7.011	140
Turibacteriaceae vs. Peptpstreptococcaceae	24748	2106	22643	4024	6	6	7.958	140
Clostridiales unassigned vs. Enterococcaceae	10701	868.7	9832	4024	6	6	3.456	140
Clostridiales unassigned vs. Clostridiaceae	10701	4802	5899	4024	6	6	2.073	140
Clostridiales unassigned vs. Peptpstreptococcaceae	10701	2106	8595	4024	6	6	3.021	140
Enterococcaceae vs. Clostridiaceae	868.7	4802	-3933	4024	6	6	1.382	140
Enterococcaceae vs. Peptpstreptococcaceae	868.7	2106	-1237	4024	6	6	0.4348	140
Clostridiaceae vs. Peptpstreptococcaceae	4802	2106	2696	4024	6	6	0.9475	140
Within each column, compare rows (simple effects within columns)
Number of families	5
Number of comparisons per family	6
Alpha	0.05
Dunnett's multiple comparisons test	Mean Diff,	95,00% CI of diff,	Below threshold?	Summary	Adjusted P Value
Turibacteriaceae
K vs. AMX	4448	-5872 to 14768	No	ns	0.744
K vs. AMX + DCZ	7200	-3120 to 17520	No	ns	0.282
K vs. THP	9725	-594,7 to 20045	No	ns	0.0728
K vs. THP + DCZ	3796	-6524 to 14116	No	ns	0.8491
K vs. TS	6053	-4267 to 16373	No	ns	0.4539
K vs. DCZ	-5752	-16071 to 4568	No	ns	0.5063
Clostridiales unassigned
K vs. AMX	433.8	-9886 to 10754	No	ns	0.9999
K vs. AMX + DCZ	-826	-11146 to 9494	No	ns	0.9997
K vs. THP	-2977	-13297 to 7343	No	ns	0.9428
K vs. THP + DCZ	-1120	-11440 to 9200	No	ns	0.9996
K vs. TS	-775.2	-11095 to 9545	No	ns	0.9997
K vs. DCZ	-7653	-17973 to 2667	No	ns	0.2278
Enterococcaceae
K vs. AMX	-13701	-24020 to -3381	Yes	**	0.004
K vs. AMX + DCZ	-6587	-16907 to 3732	No	ns	0.3678
K vs. THP	-21486	-31806 to -11166	Yes	****	<0,0001
K vs. THP + DCZ	-7283	-17602 to 3037	No	ns	0.2715
K vs. TS	-4959	-15279 to 5360	No	ns	0.6513
K vs. DCZ	-225.3	-10545 to 10094	No	ns	>0,9999
Clostridiaceae
K vs. AMX	2682	-7638 to 13002	No	ns	0.9643
K vs. AMX + DCZ	1492	-8828 to 11811	No	ns	0.9979
K vs. THP	1489	-8831 to 11809	No	ns	0.9979
K vs. THP + DCZ	-5791	-16111 to 4529	No	ns	0.4993
K vs. TS	1155	-9164 to 11475	No	ns	0.9996
K vs. DCZ	-3318	-13638 to 7001	No	ns	0.9098
Peptpstreptococcaceae
K vs. AMX	-571.7	-10891 to 9748	No	ns	0.9998
K vs. AMX + DCZ	-497.5	-10817 to 9822	No	ns	0.9998
K vs. THP	-787.7	-11107 to 9532	No	ns	0.9997
K vs. THP + DCZ	-232.3	-10552 to 10087	No	ns	>0,9999
K vs. TS	-136.2	-10456 to 10184	No	ns	>0,9999
K vs. DCZ	-756.8	-11077 to 9563	No	ns	0.9997
Test details	Mean 1	Mean 2	Mean Diff,	SE of diff,	N1	N2	q	DF
Turibacteriaceae
K vs. AMX	24748	20300	4448	3981	6	6	1.117	175
K vs. AMX + DCZ	24748	17548	7200	3981	6	6	1.809	175
K vs. THP	24748	15023	9725	3981	6	6	2.443	175
K vs. THP + DCZ	24748	20952	3796	3981	6	6	0.9535	175
K vs. TS	24748	18695	6053	3981	6	6	1.52	175
K vs. DCZ	24748	30500	-5752	3981	6	6	1.445	175
Clostridiales unassigned
K vs. AMX	10701	10267	433.8	3981	6	6	0.109	175
K vs. AMX + DCZ	10701	11527	-826	3981	6	6	0.2075	175
K vs. THP	10701	13678	-2977	3981	6	6	0.7478	175
K vs. THP + DCZ	10701	11821	-1120	3981	6	6	0.2813	175
K vs. TS	10701	11476	-775.2	3981	6	6	0.1947	175
K vs. DCZ	10701	18354	-7653	3981	6	6	1.922	175
Enterococcaceae
K vs. AMX	868.7	14569	-13701	3981	6	6	3.442	175
K vs. AMX + DCZ	868.7	7456	-6587	3981	6	6	1.655	175
K vs. THP	868.7	22355	-21486	3981	6	6	5.397	175
K vs. THP + DCZ	868.7	8151	-7283	3981	6	6	1.829	175
K vs. TS	868.7	5828	-4959	3981	6	6	1.246	175
K vs. DCZ	868.7	1094	-225.3	3981	6	6	0.0566	175
Clostridiaceae
K vs. AMX	4802	2120	2682	3981	6	6	0.6737	175
K vs. AMX + DCZ	4802	3310	1492	3981	6	6	0.3747	175
K vs. THP	4802	3313	1489	3981	6	6	0.374	175
K vs. THP + DCZ	4802	10593	-5791	3981	6	6	1.455	175
K vs. TS	4802	3646	1155	3981	6	6	0.2902	175
K vs. DCZ	4802	8120	-3318	3981	6	6	0.8335	175
Peptpstreptococcaceae
K vs. AMX	2106	2678	-571.7	3981	6	6	0.1436	175
K vs. AMX + DCZ	2106	2603	-497.5	3981	6	6	0.125	175
K vs. THP	2106	2894	-787.7	3981	6	6	0.1979	175
K vs. THP + DCZ	2106	2338	-232.3	3981	6	6	0.05836	175
K vs. TS	2106	2242	-136.2	3981	6	6	0.0342	175
K vs. DCZ	2106	2863	-756.8	3981	6	6	0.1901	175
